# Supplementary material for: The Short-Chain Fatty Acids Propionate and Butyrate Augment Adherent-Invasive Escherichia coli Virulence but Repress Inflammation in a Human Intestinal Enteroid Model of Infection
Source: Microbiol Spectr. 2021 Oct 6;9(2):e01369-21. doi: 10.1128/Spectrum.01369-21 (PMC8510176; doi:10.1128/Spectrum.01369-21)
Supplement: SUPPLEMENTAL FILE 2 — Supplemental material. Download SPECTRUM01369-21_Supp_2_seq12.xlsx, XLSX file, 0.01 MB [file spectrum01369-21_supp_2_seq12.xlsx]

## Sheet: Sheet1
Table S1: AIEC genes differentially regulated by butyrate (+/- butyrate, FDR<0.05, Fold change>2 or <0.5)
Gene designation and function	log2FC	logCPM	LR	PValue	FDR
CDS:LF82_RS01710:-:methylisocitrate_lyase:cds344:+:890:NC_011993.1	3.98453	3.41129	27.5451	1.53474e-07	9.49244e-05
CDS:LF82_RS15480:-:ABC_transporter_ATP-binding_protein:cds3134:-:674:NC_011993.1	3.66299	0.32618	13.941	0.000188643	0.0298307
CDS:LF82_RS01380:-:phosphoporin_PhoE:cds273:-:1055:NC_011993.1	3.59232	0.899898	18.2291	1.95862e-05	0.00489036
CDS:LF82_RS01715:-:2-methylcitrate_synthase:cds345:+:1169:NC_011993.1	3.37442	2.84519	20.7297	5.28888e-06	0.00159856
CDS:LF82_RS15475:-:glycerol-3-phosphate_cytidylyltransferase:cds3133:-:395:NC_011993.1	3.14422	1.33145	20.6929	5.39145e-06	0.00159856
CDS:LF82_RS15430:-:polysialic_acid_transporter:cds3124:+:1679:NC_011993.1	3.02831	3.86541	90.2127	2.13885e-21	1.01467e-17
CDS:LF82_RS15420:-:KpsF/GutQ_family_sugar-phosphate_isomerase:cds3122:+:1019:NC_011993.1	2.62658	4.67553	80.0696	3.61442e-19	8.57341e-16
CDS:LF82_RS15425:-:capsule_polysaccharide_export_inner-membrane_protein_KpsE:cds3123:+:1148:NC_011993.1	2.59146	3.6694	58.6565	1.87748e-14	2.96893e-11
CDS:LF82_RS15455:-:hypothetical_protein:cds3129:-:968:NC_011993.1	2.42804	2.07171	18.1279	2.06551e-05	0.0048994
CDS:LF82_RS16380:-:serine/threonine_dehydratase:cds3318:-:989:NC_011993.1	2.4042	4.81448	24.3242	8.14106e-07	0.000391087
CDS:LF82_RS15445:-:capsular_polysaccharide_biosynthesis_protein:cds3127:+:1259:NC_011993.1	2.32971	3.43341	30.4293	3.46255e-08	2.73772e-05
CDS:LF82_RS16370:-:propionate_kinase:cds3316:-:1208:NC_011993.1	2.12697	4.23795	24.3	8.24383e-07	0.000391087
CDS:LF82_RS15435:-:3-deoxy-manno-octulosonate_cytidylyltransferase:cds3125:+:740:NC_011993.1	2.10213	3.69508	35.7262	2.27086e-09	2.15459e-06
CDS:LF82_RS16385:-:transcriptional_regulator_TdcA:cds3319:-:938:NC_011993.1	2.00935	6.47812	21.0577	4.45666e-06	0.00154693
CDS:LF82_RS09230:-:oxidoreductase:cds1878:-:1076:NC_011993.1	2.00154	1.07231	13.3706	0.000255598	0.0378925
CDS:LF82_RS05910:-:phosphoporin_PhoE:cds1182:-:1082:NC_011993.1	1.77568	5.79683	21.0116	4.56515e-06	0.00154693
CDS:LF82_RS19800:-:ketol-acid_reductoisomerase:cds4006:+:1475:NC_011993.1	1.56661	5.91526	36.4079	1.60057e-09	1.89828e-06
CDS:LF82_RS15440:-:capsular_polysaccharide_biosynthesis_protein:cds3126:+:2027:NC_011993.1	1.52913	4.63937	27.4637	1.60075e-07	9.49244e-05
CDS:LF82_RS19490:-:tryptophan_permease:cds3950:+:1247:NC_011993.1	1.4059	4.34649	21.4166	3.69555e-06	0.00146097
CDS:LF82_RS07185:-:porin_OmpS2:cds1446:-:1133:NC_011993.1	1.32858	2.29817	15.1281	0.000100455	0.0176503
CDS:LF82_RS16365:-:formate_C-acetyltransferase:cds3315:-:2294:NC_011993.1	1.3218	3.82516	16.2538	5.5399e-05	0.0101082
CDS:LF82_RS10320:-:hypothetical_protein:cds2099:+:806:NC_011993.1	1.25179	3.18397	17.7226	2.55567e-05	0.00577338
CDS:LF82_RS01200:-:type_VI_secretion_system_contractile_sheath_large_subunit:cds238:-:1484:NC_011993.1	0.92877	4.71415	13.9451	0.000188226	0.0298307
CDS:LF82_RS24050:-:stress_response_membrane_protein_YncL:cds1492:-:95:NC_011993.1	0.91572	7.17783	12.0685	0.000512809	0.0623786
CDS:LF82_RS24055:-:hypothetical_protein:cds1493:-:179:NC_011993.1	0.913363	6.42591	12.9081	0.000327171	0.04565
CDS:LF82_RS16085:-:signal_transduction_protein:cds3254:+:620:NC_011993.1	0.913085	6.1361	16.5497	4.73907e-05	0.00909186
CDS:LF82_RS02635:-:class_I_SAM-dependent_methyltransferase:cds537:-:584:NC_011993.1	0.899903	4.88545	16.529	4.79124e-05	0.00909186
CDS:LF82_RS13045:-:enhanced_serine_sensitivity_protein_SseB:cds2653:-:776:NC_011993.1	0.894896	5.44451	13.5068	0.000237701	0.036376
CDS:LF82_RS00620:aceF:dihydrolipoamide_acetyltransferase:cds126:+:1892:NC_011993.1	0.894813	9.44674	12.2207	0.00047261	0.0605962
CDS:LF82_RS09875:-:non-heme_ferritin:cds2010:+:503:NC_011993.1	0.816018	6.09164	10.9064	0.00095835	0.0988351
CDS:LF82_RS22755:-:anaerobic_ribonucleotide_reductase-activating_protein:cds4589:-:464:NC_011993.1	-0.736321	5.04598	11.7197	0.000618434	0.0698535
CDS:LF82_RS05445:flgE:flagellar_hook_protein_FlgE:cds1090:+:1205:NC_011993.1	-1.10239	3.79575	12.117	0.000499638	0.0623759
CDS:LF82_RS08845:-:cyclohexanecarboxylate-CoA_ligase:cds1800:+:1646:NC_011993.1	-1.2089	2.00165	11.9401	0.000549386	0.0651572
CDS:LF82_RS10105:-:flagellar_motor_switch_protein_FliN:cds2057:+:413:NC_011993.1	-1.24107	3.00327	11.8904	0.000564234	0.065286
CDS:LF82_RS09985:fliA:RNA_polymerase_sigma_factor_FliA:cds2029:-:719:NC_011993.1	-1.27217	4.88091	12.6456	0.000376448	0.0510249
CDS:LF82_RS05270:csgC:curli_assembly_protein_CsgC:cds1056:+:332:NC_011993.1	-1.31083	3.63958	11.0132	0.00090465	0.0953702
CDS:LF82_RS10100:-:flagellar_motor_switch_protein_FliM:cds2056:+:1004:NC_011993.1	-1.3417	3.85585	17.4065	3.01786e-05	0.0065076
CDS:LF82_RS10125:-:flagellar_type_III_secretion_system_protein_FliR:cds2061:+:785:NC_011993.1	-1.49066	1.60475	11.5013	0.000695457	0.0749829
CDS:LF82_RS02850:-:phosphoadenosine_phosphosulfate_reductase:cds580:-:1220:NC_011993.1	-1.57729	1.52458	12.4865	0.000409896	0.0540152
CDS:LF82_RS18210:-:nickel_import_ATP-binding_protein_NikD:cds3683:+:764:NC_011993.1	-1.63928	2.76097	13.0104	0.000309773	0.0445322
CDS:LF82_RS10085:fliJ:flagellar_protein_FliJ:cds2053:+:443:NC_011993.1	-1.65986	1.97394	11.5351	0.000682954	0.0749829
CDS:LF82_RS10095:fliL:flagellar_basal_body-associated_protein_FliL:cds2055:+:464:NC_011993.1	-1.68516	3.16685	19.5969	9.56218e-06	0.00266841
CDS:LF82_RS10120:-:flagellar_biosynthetic_protein_FliQ:cds2060:+:269:NC_011993.1	-1.85706	1.28381	17.0012	3.73558e-05	0.00770505
CDS:LF82_RS05430:flgB:flagellar_basal_body_rod_protein_FlgB:cds1087:+:416:NC_011993.1	-1.96273	2.08875	22.2152	2.43738e-06	0.00105117
CDS:LF82_RS21905:-:toxin_of_GhoTS_toxin-antitoxin_pair%3B_membrane-lytic_protein%3B_stimulator_of_persister_cell_formation:cds4419:+:173:NC_011993.1	-2.21463	0.910399	14.4958	0.000140473	0.0238002
CDS:LF82_RS01480:-:50S_ribosomal_protein_L36:cds293:-:140:NC_011993.1	-2.76209	4.46875	18.8466	1.41666e-05	0.00373368
