# Supplementary material for: The Short-Chain Fatty Acids Propionate and Butyrate Augment Adherent-Invasive Escherichia coli Virulence but Repress Inflammation in a Human Intestinal Enteroid Model of Infection
Source: Microbiol Spectr. 2021 Oct 6;9(2):e01369-21. doi: 10.1128/Spectrum.01369-21 (PMC8510176; doi:10.1128/Spectrum.01369-21)
Supplement: SUPPLEMENTAL FILE 3 — Supplemental material. Download SPECTRUM01369-21_Supp_3_seq13.xlsx, XLSX file, 0.02 MB [file spectrum01369-21_supp_3_seq13.xlsx]

## Sheet: Table S
Table S2: Host inflammatory genes differentially regulated in response to propionate and butyrate supplementation of human intestinal enteroid-derived monolayer genes
Gene Name	log2FC (+/-prop)	pvalue1	log2FC (+/-but)	pvalue1	log2FC (+AIEC, +/-prop)	pvalue1	log2FC (+AIEC, +/-but)	pvalue*	Reported Function	References
AREG		ns	1.4	*	-1.77	***	-2.4	****	Promotes IEC barrier function and tissue repair	(1)
ATF2	-1.33	**	-1.21	*		ns		ns	Influences inflammation, apoptosis and oncogenesis	(2)
BCL2L1	-1.23	**	-1.46	***	-1.15	*		ns	Apoptosis Regulator	(3)
BIRC2	-1.98	*	-1.9	*	-1.15	*	-1.25	**	Inhibits apoptosis and modulates inflammatory signaling by binding to TNF receptor-associated factors	(4)
CDC42		ns		ns	-1.08	*	-1.1	*	Affects cell migration and polarity by regulating actin rearrangement / regulates the differentiation of immune cells	(5)
GNAS	-1.19	**	-1.24	**	-1.16	*	-1.1	*	Provides instructions for the stimulatory alpha subunit, of a protein complex called a guanine nucleotide-binding protein (G protein). Promotes STAT3 phosphorylation.	(6)
CFB	-1.2	**	-1.21	****		ns		ns	Complement factor B, a component of the alternative pathway of complement activation	(7)
CR1		ns	-1.24	**		ns		ns	Complement C1r acts as a mediator in the innate immune response by ultimately triggering inflammation	(8)
HMGB2		ns	-1.75	*		ns		ns	Characterized as antimicrobial protein in intestinal tissue	(9)
HMGN1		ns	-1.13	**	1.08	*		ns	Endogenous danger-associated inflammatory mediator (alarmin)	(10)
IFI44	-2.03	*		ns	-1.63	*	-1.64	*	Provides protection against DSS induced colitis in mice	(11)
IFIT1	-1.49	*	-1.36	*		ns		ns	IFIT gene family is implicated in cancer progression and metastasis	(12)
IFIT2	-1.73	**	-2.86	***	-1.50	**	-1.66	*	IFIT gene family is implicated in cancer progression and metastasis
IFIT3	-1.7	**	-2.09	*		ns		ns	IFIT gene family is implicated in cancer progression and metastasis
IL1RAP		ns	1.38	*		ns		ns	IL1 receptor acessory protein
IL6		ns	-2.17	*		ns		ns	Interleukin 6
IL6R	-1.67	*	-1.76	****		ns		ns	Interleukin 6 Receptor
IL8	-1.8	*	-1.35	*	-1.37	***	-1.21	*	Interleukin 8
MAFF		ns		ns	-1.53	**	-1.74	***	MAF BZIP Transcription Factor F	(13)
MX1	-1.48	**	-1.65	****	-1.38	*		ns	Increased expression in inflammed tissues	(14)
MX2		ns		ns	1.35	*		ns	Antiviral activity	(15)
PDGFA	-1.4	*	-1.91	**		ns		ns	Expressed in areas of both active inflammation and active fibrosis in inflammatory bowel disease	(16)
RAC1		ns	-1.13	*	-1.14	*		ns	Drives pathologic interactions between the epidermis and immune cells	(17)
RHOA	-1.14	*	-1.14	*	-1.14	*		ns	Activates nuclear factor kappa B - key role in inflammatory responses and intestinal inflammation.	(18)
RPS6KAS	-1.76	*		ns		ns		ns	Involved in numerous pathways, many of which are central to the carcinogenic process.	(19)
SHC1		ns	-1.59	**		ns		ns	Potentiates STAT3 phosphorylation in breast cancer cells	(20)
TLR3	-1.43	**	-1.54	**		ns	-1.09	*	Leads to activation of both NF-κB and interferon regulatory factor 3/ is downregulated in active Crohn’s disease but not in ulcerative colitis	(21)
CEBPB		ns	1.55	*		ns	1.25	*	T cells from C/EBPβ deficient mice induced more severe colitis in vivo. C/EBPβ deficient mice had reduced IL-10 secretion and reduced functional ability to suppress T cell proliferation in vitro.	(22)
CREB1	1.19	*		ns		ns		ns	Directly inhibits NF-κB activation. Has a role in cell proliferation, differentiation, and survival
GRB2		ns		ns	1.51	*		ns	Controls macrophage and CD8+ T-cell activation and suppress chronic colitis.	(23)
HIF1A	1.32	**	1.81	**	1.20	****	1.23	***	Increases barrier protective genes, stimulates protective innate immune responses, and activates an antimicrobial response by increasing β-defensins.	(24)
IRF3		ns		ns		ns		ns	Contributes to intestinal homeostasis and supresses DSS induced colitis	(25)
Mef2C		ns	1.69	**	1.21	*		ns	Inhibits endothelial cell inflammation	(26)
Mef2D	1.17	*		ns		ns	1.23	*	Inhibits endothelial cell inflammation
NR3C1	-1.82	**		ns	1.47	*		ns	Protects the mouse intestine against experimental inflammation	(27)
PTGER4		ns		ns	1.58	*	1.43	*	Promotes intestinal epithelial barrier regeneration upon inflammation	(28)
RIPK1		ns	1.64	**		ns		ns	RIPK familiy proteins are Critical to Maintainance of Barrier Function/intestinal homeostasis	(29)
RIPK2		ns		ns	1.41	*	1.3	*	RIPK familiy proteins are Critical to Maintainance of Barrier Function/intestinal homeostasis
IL10RB		ns	-1.23	**		ns		ns	IL10Rβ-subunit is shared by receptors for cytokines including IL10, IL22, IL26, and INFλ.	(30)
ELK1	1.27	*	1.31	*	1.41	*	1.33	*	Member of the Ets family of transcription factors and of the ternary complex factor subfamily	(31)
IL18	1.18	*	1.37	**	1.43	**	1.33	**	Protects intestinal epithelial cells from intestinal inflammation and colitis	(32)
IL1RN	-1.66	**	-1.72	**	-1.25	*		ns	Inhibits the activities of interleukin 1 alpha and interleukin 1 beta
IRF1	1.22	**	1.26	**	1.30	*	1.34	*	Anti-inflammatory and restorative role / protective gene in intestinal inflammation	(33)
MAFF		ns		ns	-1.53	*	-1.74	***	Protects against colitis/prevents against gastrointestinal inflammation	(34)
MAP2k1		ns	1.19	*		ns		ns	MAP kinases act as an integration point for multiple biochemical signals	(35)
MAP2K6		ns	1.34	**		ns	1.33	*	MAP kinases act as an integration point for multiple biochemical signals
MAP3K1	-1.36	*	-1.39	*	-1.13	*		ns	MAP kinases act as an integration point for multiple biochemical signals
MAP3K7		ns	1.29	*		ns		ns	MAP kinases act as an integration point for multiple biochemical signals
MAP3K9		ns	1.46	*	1.46	*		ns	MAP kinases act as an integration point for multiple biochemical signals
MAPK8		ns	1.4	*		ns		ns	MAP kinases act as an integration point for multiple biochemical signals
MAPKAPK2	1.28	*	1.52	**	1.21	*		ns	MAP kinases act as an integration point for multiple biochemical signals
MAPKAPK5		ns	-1.15	***		ns		ns	MAP kinases act as an integration point for multiple biochemical signals
RAF1	-1.34	**	-1.54	***	-1.13	*	-1.19	*	Important role in carcinogenesis	(36)
STAT2	-1.19	**	-1.18	**		ns		ns	Transcription factor	(37)
MAX	-1.23	**	-1.27	***	-1.30	*	-1.42	***	Transcription factor involved in oncogenesis	(38)
1 **** p<0.0001, *** p<0.001, ** p<0.01, * p<0.05, ns not significant.

## Sheet: References
References
1. Chen, F., Yang, W., Huang, X., Cao, A.T., Bilotta, A.J., Xiao, Y., Sun, M., Chen, L., Ma, C., Liu, X., et al. (2018). Neutrophils Promote Amphiregulin Production in Intestinal Epithelial Cells through TGF-β and Contribute to Intestinal Homeostasis. J Immunol 201, 2492-2501.
2. Yu, T., Li, Y.J., Bian, A.H., Zuo, H.B., Zhu, T.W., Ji, S.X., Kong, F., Yin, D.Q., Wang, C.B., Wang, Z.F., et al. (2014). The regulatory role of activating transcription factor 2 in inflammation. Mediators Inflamm 2014, 950472.
3. https://www.genecards.org/cgi-bin/carddisp.pl?gene=BCL2&keywords=bcl2
4. https://www.genecards.org/cgi-bin/carddisp.pl?gene=BIRC2&keywords=birc2
5. Stengel, K. and Y. Zheng, Cdc42 in oncogenic transformation, invasion, and tumorigenesis. Cell Signal, 2011. 23(9): p. 1415-23.
6. Ding, H., et al., GNAS promotes inflammation-related hepatocellular carcinoma progression by promoting STAT3 activation. Cell Mol Biol Lett, 2020. 25: p. 8.
7. https://www.genecards.org/cgi-bin/carddisp.pl?gene=CFB&keywords=cfb
8. https://www.genecards.org/cgi-bin/carddisp.pl?gene=C1R&keywords=c1r
9. Küchler, R., Schroeder, B.O., Jaeger, S.U., Stange, E.F., and Wehkamp, J. (2013). Antimicrobial activity of high-mobility-group box 2: a new function to a well-known protein. Antimicrob Agents Chemother 57, 4782-4793.
10. Arts, R.J.W., Huang, P.K., Yang, D., Joosten, L.A.B., van der Meer, J.W.M., Oppenheim, J.J., Netea, M.G., and Cheng, S.C. (2018). High-Mobility Group Nucleosome-Binding Protein 1 as Endogenous Ligand Induces Innate Immune Tolerance in a TLR4-Sirtuin-1 Dependent Manner in Human Blood Peripheral Mononuclear Cells. Front Immunol 9, 526.
11. Sainathan, S.K., Bishnupuri, K.S., Aden, K., Luo, Q., Houchen, C.W., Anant, S., and Dieckgraefe, B.K. (2012). Toll-like receptor-7 ligand Imiquimod induces type I interferon and antimicrobial peptides to ameliorate dextran sodium sulfate-induced acute colitis. Inflamm Bowel Dis 18, 955-967.
12. Pidugu, V.K., et al., Emerging Functions of Human IFIT Proteins in Cancer. Front Mol Biosci, 2019. 6: p. 148.
13. Kannan, M.B., Solovieva, V., and Blank, V. (2012). The small MAF transcription factors MAFF, MAFG and MAFK: current knowledge and perspectives. Biochim Biophys Acta 1823, 1841-1846.
14. Hao, X.P., Lucero, C.M., Turkbey, B., Bernardo, M.L., Morcock, D.R., Deleage, C., Trubey, C.M., Smedley, J., Klatt, N.R., Giavedoni, L.D., et al. (2015). Experimental colitis in SIV-uninfected rhesus macaques recapitulates important features of pathogenic SIV infection. Nat Commun 6, 8020.
15. https://www.genecards.org/cgi-bin/carddisp.pl?gene=MX2&keywords=mx2
16. Kumagai, S., Ohtani, H., Nagai, T., Funa, K., Hiwatashi, N.O., Shimosegawa, and Nagura, H. (2001). Platelet-derived growth factor and its receptors are expressed in areas of both active inflammation and active fibrosis in inflammatory bowel disease. Tohoku J Exp Med 195, 21-33.
17. Winge, M.C., Ohyama, B., Dey, C.N., Boxer, L.M., Li, W., Ehsani-Chimeh, N., Truong, A.K., Wu, D., Armstrong, A.W., Makino, T., et al. (2016). RAC1 activation drives pathologic interactions between the epidermis and immune cells. J Clin Invest 126, 2661-2677.
18. Segain, J.P., Raingeard de la Blétière, D., Sauzeau, V., Bourreille, A., Hilaret, G., Cario-Toumaniantz, C., Pacaud, P., Galmiche, J.P., and Loirand, G. (2003). Rho kinase blockade prevents inflammation via nuclear factor kappa B inhibition: evidence in Crohn's disease and experimental colitis. Gastroenterology 124, 1180-1187.
19. Slattery, M.L., Lundgreen, A., Herrick, J.S., and Wolff, R.K. (2011). Genetic variation in RPS6KA1, RPS6KA2, RPS6KB1, RPS6KB2, and PDK1 and risk of colon or rectal cancer. Mutat Res 706, 13-20.
20. Ahn, R., Sabourin, V., Bolt, A.M., Hébert, S., Totten, S., De Jay, N., Festa, M.C., Young, Y.K., Im, Y.K., Pawson, T., et al. (2017). The Shc1 adaptor simultaneously balances Stat1 and Stat3 activity to promote breast cancer immune suppression. Nat Commun 8, 14638.
21. Cario, E., and Podolsky, D.K. (2000). Differential alteration in intestinal epithelial cell expression of toll-like receptor 3 (TLR3) and TLR4 in inflammatory bowel disease. Infect Immun 68, 7010-7017.
22. Collins, C.B., et al., C/EBPβ Deletion Promotes Expansion of Poorly Functional Intestinal Regulatory T Cells. Journal of Crohn's and Colitis, 2018. 12(12): p. 1475-1485.
23. Wang, Z., Vaughan, T.Y., Zhu, W., Chen, Y., Fu, G., Medrzycki, M., Nishio, H., Bunting, S.T., Hankey-Giblin, P.A., Nusrat, A., et al. (2019). Gab2 and Gab3 Redundantly Suppress Colitis by Modulating Macrophage and CD8(+) T-Cell Activation. Front Immunol 10, 486.
24. Shah, Y.M. (2016). The role of hypoxia in intestinal inflammation. Mol Cell Pediatr 3, 1.
25. Negishi, H., Miki, S., Sarashina, H., Taguchi-Atarashi, N., Nakajima, A., Matsuki, K., Endo, N., Yanai, H., Nishio, J., Honda, K., and Taniguchi, T. (2012). Essential contribution of IRF3 to intestinal homeostasis and microbiota-mediated Tslp gene induction. Proc Natl Acad Sci U S A 109, 21016-21021.
26. Xu, Z., Yoshida, T., Wu, L., Maiti, D., Cebotaru, L., and Duh, E.J. (2015). Transcription factor MEF2C suppresses endothelial cell inflammation via regulation of NF-κB and KLF2. J Cell Physiol 230, 1310-1320.
27. Arredondo-Amador, M., Aranda, C.J., Ocón, B., González, R., Martínez-Augustin, O., and Sánchez de Medina, F. (2021). Epithelial deletion of the glucocorticoid receptor (Nr3c1) protects the mouse intestine against experimental inflammation. Br J Pharmacol 178, 2482-2495.
28. Na, Y.R., Jung, D., Stakenborg, M., Jang, H., Gu, G.J., Jeong, M.R., Suh, S.Y., Kim, H.J., Kwon, Y.H., Sung, T.S., et al. (2021). Prostaglandin E<sub>2</sub> receptor PTGER4-expressing macrophages promote intestinal epithelial barrier regeneration upon inflammation. Gut, gutjnl-2020-322146.
29. Garcia-Carbonell, R., Yao, S.J., Das, S., and Guma, M. (2019). Dysregulation of Intestinal Epithelial Cell RIPK Pathways Promotes Chronic Inflammation in the IBD Gut. Front Immunol 10, 1094.
30. Shouval, D.S., Ouahed, J., Biswas, A., Goettel, J.A., Horwitz, B.H., Klein, C., Muise, A.M., and Snapper, S.B. (2014). Interleukin 10 receptor signaling: master regulator of intestinal mucosal homeostasis in mice and humans. Adv Immunol 122, 177-210.
31. https://www.genecards.org/cgi-bin/carddisp.pl?gene=ELK1&keywords=elk1
32. Nowarski, R., Jackson, R., Gagliani, N., de Zoete, M.R., Palm, N.W., Bailis, W., Low, J.S., Harman, C.C., Graham, M., Elinav, E., and Flavell, R.A. (2015). Epithelial IL-18 Equilibrium Controls Barrier Function in Colitis. Cell 163, 1444-1456.
33. Siegmund, B., Sennello, J.A., Lehr, H.A., Senaldi, G., Dinarello, C.A., and Fantuzzi, G. (2004). Frontline: interferon regulatory factor-1 as a protective gene in intestinal inflammation: role of TCR gamma delta T cells and interleukin-18-binding protein. Eur J Immunol 34, 2356-2364.
34. Imbratta, C., Leblond, M.M., Bouzourène, H., Speiser, D.E., Velin, D., and Verdeil, G. (2019). Maf deficiency in T cells dysregulates T(reg) - T(H)17 balance leading to spontaneous colitis. Sci Rep 9, 6135.
35. Andrew R Clark, PhD; Jonathan L. E. Dean, PhD; Jeremy Saklatvala, MD, PhD. Imperial College London. London, UK. The p38 MAPK pathway mediates both antiinflammatory and proinflammatory processes.
36. Huang, Y., Guo, X.X., Han, B., Zhang, X.M., An, S., Zhang, X.Y., Yang, Y., Liu, Y., Hao, Q., and Xu, T.R. (2017). Decoding the full picture of Raf1 function based on its interacting proteins. Oncotarget 8, 68329-68337.
37. Pfitzner, E., Kliem, S., Baus, D., and Litterst, C.M. (2004). The role of STATs in inflammation and inflammatory diseases. Curr Pharm Des 10, 2839-2850.
38. https://www.genecards.org/cgi-bin/carddisp.pl?gene=MAX&keywords=max
